# Supplementary material for: Tracking HIV-1-Infected Cell Clones Using Integration Site-Specific qPCR
Source: Viruses. 2021 Jun 25;13(7):1235. doi: 10.3390/v13071235 (PMC8310066; doi:10.3390/v13071235)
Supplement: Supplementary file 1 [file viruses-13-01235-s001.zip]

Archive with 1 entries (1 files):
- viruses-1239128-supplementary.pdf
